# Supplementary material for: TLR9 gene polymorphism -1237T/C (rs5743836) is associated with low IgG antibody response against PvCSP variants in symptomatic P. vivax infections in Venezuela
Source: PLoS Negl Trop Dis. 2025 Jun 30;19(6):e0013262. doi: 10.1371/journal.pntd.0013262 (PMC12233907; doi:10.1371/journal.pntd.0013262)
Supplement: S1 Dataset — (XLSX) [file pntd.0013262.s010.xlsx]

## Sheet: Data set
Code	Age (years)	Sex	Education level	Occupation	Probable area of infection	Parasitemia (/µL)	Previous malaria	No. of total episodes	No. of episodes in the last year	Days since last episode	No. of symptoms	PvCSP-VK247 (ÍR)	PvCSP-VK210 2413 (ÍR)	PvCSP-V-like (ÍR)	PvMSP-1 (ÍR)	TLR9-1237T/C	TLR9-1635A/G	TLR9-1486C/T
1	60	Male	None	Farmer	Sucre	4200	Yes	40	5	156	9	1.99212	1.79176	1.97967	5.73374	T/T	A/G	C/T
2	20	Male	High school	Farmer	Others	4100	Yes	12	1	36	12	2.03901	1.86703	2.04487	5.42567	T/C	G/G	C/T
3	15	Male	None	Illegal gold mining	Sifontes	4300	No	-0.1	-0.1	-0.1	8	1.87473	2.08498	2.17912	5.10685	T/C	A/G	C/T
4	21	Female	High school	Homemaker	Others	4200	Yes	4	4	39	4	4.83077	4.70302	4.52225	6.10511	C/C	A/G	C/T
5	28	Male	College/University	Illegal gold mining	Others	4700	No	-0.1	-0.1	-0.1	6	1.69872	1.4815	1.77015	5.13777	T/C	G/G	C/T
6	17	Female	Primary school	Illegal gold mining	Sifontes	3700	No	-0.1	-0.1	-0.1	12	1.96923	1.86117	1.85513	5.18952	T/C	A/G	C/T
7	32	Female	College/University	Others	Sifontes	2900	Yes	2	2	101	2	2.69139	4.175	5.04176	5.72083	T/C	A/A	C/T
8	52	Male	College/University	Illegal gold mining	Others	3500	Yes	1	1	105	6	1.40733	1.63883	1.76026	4.60948	T/C	G/G	C/T
9	74	Male	Primary school	Illegal gold mining	Others	5100	Yes	4	3	74	6	1.56081	1.97198	1.92363	4.60134	T/C	A/G	C/T
10	16	Male	Primary school	Illegal gold mining	Sifontes	3200	No	-0.1	-0.1	-0.1	11	3.00513	2.22088	2.21099	1.34046	T/T	G/G	C/T
11	52	Female	Primary school	Illegal gold mining	Sucre	1100	Yes	5	2	107	5	1.42253	1.34084	1.34341	2.1793	T/C	A/G	C/T
12	20	Female	High school	Illegal gold mining	Sifontes	5700	Yes	3	1	107	11	1.75623	1.8174	1.8022	5.75215	T/C	A/A	C/C
13	43	Male	College/University	Illegal gold mining	Others	2600	No	-0.1	-0.1	-0.1	7	1.063	1.2467	1.33352	2.39919	T/C	A/G	C/T
14	49	Female	College/University	Others	Angostura del Orinoco	3100	No	-0.1	-0.1	-0.1	11	2.36502	1.96703	2.24029	5.25403	T/C	A/G	C/T
15	31	Female	College/University	Homemaker	Angostura del Orinoco	2900	Yes	1	1	108	14	1.37747	1.28205	1.38791	4.71169	T/C	A/G	C/T
16	57	Female	Primary school	Illegal gold mining	Angostura del Orinoco	3500	Yes	6	5	47	8	1.61154	1.75842	1.60952	1.76116	T/C	A/G	C/T
17	31	Male	College/University	Others	Sifontes	900	Yes	70	10	77	9	1.38077	1.25586	1.39927	5.88737	T/C	G/G	C/T
18	35	Male	College/University	Others	Sifontes	3800	No	-0.1	-0.1	-0.1	8	2.30714	2.20824	2.33755	4.17957	T/C	G/G	C/T
19	26	Female	College/University	Illegal gold mining	Sifontes	4200	Yes	1	1	51	11	2.50513	2.61484	2.32491	4.73293	T/T	A/A	C/C
20	30	Female	College/University	Illegal gold mining	Sifontes	2600	Yes	10	10	20	6	0.690659	0.83022	1.03755	4.6752	C/C	A/G	C/T
21	40	Male	Primary school	Illegal gold mining	Others	1100	Yes	1	1	173	7	2.53242	2.97729	3.43663	5.36962	T/C	A/G	C/T
22	30	Male	Primary school	Illegal gold mining	Sucre	3500	No	-0.1	-0.1	-0.1	9	2.65	3.00165	3.06978	2.90444	T/C	A/G	C/T
23	22	Female	High school	Illegal gold mining	Sucre	4900	Yes	4	0	350	10	1.77995	1.82143	1.88168	4.77944	T/C	A/G	C/T
24	28	Male	High school	Others	Sifontes	4200	Yes	10	1	238	7	2.23571	2.28407	2.22253	4.88763	T/C	A/G	C/T
25	32	Male	High school	Illegal gold mining	Others	4000	Yes	3	1	57	9	1.77271	1.88498	2.05092	5.69315	T/C	A/A	C/C
26	27	Male	College/University	Illegal gold mining	Others	2800	Yes	36	6	118	9	1.33919	1.62436	2.05788	4.6998	T/C	A/G	C/T
27	35	Male	High school	Illegal gold mining	Sifontes	5700	Yes	6	2	110	8	2.33059	2.34341	2.26026	2.13125	T/T	G/G	C/T
28	43	Male	High school	Illegal gold mining	Sucre	3700	Yes	100	7	50	2	2.50247	2.37601	2.45824	2.61196	T/C	A/G	C/C
29	45	Male	College/University	Farmer	Others	3200	No	-0.1	-0.1	-0.1	12	1.97527	1.77418	1.87271	3.50766	T/C	A/G	C/T
30	52	Female	High school	Homemaker	Angostura del Orinoco	3200	Yes	2	0	512	9	2.20861	2.0619	2.07326	5.57339	T/C	A/G	C/T
31	37	Female	College/University	Illegal gold mining	Sifontes	2700	Yes	20	7	86	5	1.42381	1.42418	1.44084	0.745296	C/C	A/G	C/T
32	36	Male	High school	Illegal gold mining	Sucre	4300	Yes	3	0	21	8	2.45513	1.87637	2.03059	4.37648	T/T	A/A	C/C
33	47	Male	College/University	Illegal gold mining	Sucre	3600	Yes	4	3	31	8	1.8967	1.97912	1.99982	4.61277	T/C	A/A	C/T
34	38	Male	Primary school	Farmer	Angostura del Orinoco	4200	Yes	11	5	61	8	1.81227	1.67381	1.85568	3.5039	T/C	G/G	C/T
35	34	Female	Primary school	Others	Sucre	3700	Yes	5	3	96	7	1.7533	1.77894	1.73608	4.76788	T/C	A/G	C/T
36	22	Female	High school	Illegal gold mining	Sifontes	700	Yes	5	5	35	9	2.14725	2.17546	2.19267	3.43508	T/C	A/G	C/T
37	18	Male	Primary school	Illegal gold mining	Sucre	6300	No	-0.1	-0.1	-0.1	8	1.69341	1.49579	1.67033	3.08965	T/C	A/G	C/T
38	14	Male	Primary school	Illegal gold mining	Sifontes	2900	Yes	15	2	281	12	1.52711	1.5359	1.4826	3.57016	T/T	A/A	C/C
39	21	Male	College/University	Illegal gold mining	Sifontes	3900	Yes	20	5	69	7	1.66044	2.01154	2.20769	3.26915	T/C	A/G	C/T
40	30	Female	High school	Homemaker	Sucre	3100	Yes	10	1	251	5	2.04945	1.95293	2.79505	5.19812	T/C	A/A	C/C
41	65	Male	Primary school	Illegal gold mining	Sucre	4100	Yes	6	4	41	6	1.22363	1.5337	1.58626	4.82399	T/C	A/A	C/T
42	25	Female	Primary school	Illegal gold mining	Sucre	4100	Yes	7	5	75	10	2.00385	2.10421	2.0207	4.14987	T/T	G/G	C/T
43	41	Female	High school	Homemaker	Angostura del Orinoco	6500	Yes	1	1	195	10	1.37766	1.33846	1.31813	4.1039	T/C	A/A	C/T
44	28	Male	Primary school	Others	Sifontes	6200	Yes	2	0	44	4	0.988278	0.980403	0.995788	4.39543	T/C	A/G	C/T
45	29	Male	Primary school	Illegal gold mining	Sifontes	6100	Yes	25	2	79	9	1.99927	2.32399	2.40769	5.17661	T/C	G/G	C/T
46	20	Male	High school	Illegal gold mining	Sifontes	4500	Yes	13	6	49	9	1.57747	1.74267	1.80128	6.35121	T/C	A/G	C/C
47	17	Male	Primary school	Illegal gold mining	Sucre	4500	Yes	7	1	267	5	1.96868	1.925	1.83425	1.08522	T/C	A/G	C/T
48	28	Male	Primary school	Illegal gold mining	Sifontes	4100	Yes	1	1	86	5	4.43901	4.4456	4.15806	5.30665	T/C	A/G	C/T
49	57	Female	Primary school	Homemaker	Sifontes	3200	Yes	14	14	122	7	1.13864	1.58883	2.60907	2.97473	T/T	A/G	C/T
50	57	Female	Primary school	Homemaker	Angostura del Orinoco	3800	Yes	40	8	61	7	2.18205	2.7163	2.6478	5.61815	T/C	A/G	C/T
51	26	Male	High school	Illegal gold mining	Sifontes	4500	Yes	40	5	91	7	1.55165	1.61465	1.54139	1.10806	T/C	A/G	C/T
52	40	Male	High school	Others	Angostura del Orinoco	1800	Yes	1	1	183	6	1.74286	1.72912	1.64652	3.64839	T/T	A/G	C/T
53	52	Female	High school	Homemaker	Sucre	4200	Yes	3	0	63	4	1.46245	1.29396	1.37125	5.61989	T/T	G/G	C/T
54	14	Female	Primary school	Illegal gold mining	Sucre	9700	Yes	5	2	36	9	5.30962	2.58205	2.53132	5.52836	T/C	G/G	C/T
55	45	Female	College/University	Farmer	Angostura del Orinoco	11300	Yes	4	4	97	11	1.93187	2.28626	2.23645	4.24288	T/T	A/A	C/C
56	17	Female	Primary school	Illegal gold mining	Sucre	9100	Yes	8	8	36	9	1.35476	1.61291	1.62289	5.55403	T/C	A/G	C/T
57	21	Male	High school	Homemaker	Others	3500	Yes	5	1	97	7	1.76136	1.45971	1.77344	5.18172	T/C	A/A	C/C
58	28	Male	Primary school	Illegal gold mining	Sifontes	6900	Yes	7	3	36	8	2.05348	2.4859	2.67949	6.2621	T/C	A/G	C/T
59	59	Male	Primary school	Others	Angostura del Orinoco	4600	No	-0.1	-0.1	-0.1	11	2.24634	2.57326	2.50403	5.98804	C/C	A/G	C/T
60	15	Male	Primary school	Illegal gold mining	Sifontes	5200	Yes	25	6	98	10	1.45476	1.2728	1.38681	3.59435	T/T	A/G	C/T
61	49	Female	Primary school	Homemaker	Sucre	3700	Yes	30	12	131	7	2.13443	2.63874	2.74615	5.84382	T/T	A/G	C/T
62	23	Male	Primary school	Illegal gold mining	Sifontes	4100	No	-0.1	-0.1	-0.1	4	1.72216	1.56062	1.55788	5.12823	T/C	G/G	C/T
63	14	Male	Primary school	Others	Angostura del Orinoco	1700	Yes	1	1	70	3	3.34414	2.30742	2.55137	5.51801	T/T	A/G	C/T
64	30	Male	College/University	Illegal gold mining	Sifontes	3800	Yes	8	5	39	5	1.52656	1.30366	1.57747	2.00323	T/T	A/A	C/C
65	18	Male	Primary school	Illegal gold mining	Sucre	6700	Yes	1	1	42	8	4.05311	3.42527	3.44451	5.37581	T/T	G/G	C/T
66	27	Male	High school	Illegal gold mining	Sucre	3800	Yes	3	3	42	11	1.65678	1.70623	1.77509	5.27997	T/C	G/G	C/T
67	14	Male	Primary school	Illegal gold mining	Sifontes	3700	No	-0.1	-0.1	-0.1	9	1.60128	1.89817	1.94725	4.24664	T/C	A/G	C/C
68	32	Female	College/University	Illegal gold mining	Sucre	5600	Yes	2	2	73	11	1.34524	1.26282	1.25861	3.39375	T/C	G/G	C/T
69	21	Male	High school	Illegal gold mining	Sucre	5100	Yes	7	2	74	4	1.54267	1.61978	1.44982	5.31156	T/T	A/G	C/T
70	21	Female	Primary school	Homemaker	Sifontes	1600	Yes	30	4	74	11	2.14249	2.52619	2.65018	1.54167	T/T	G/G	C/T
71	18	Male	Primary school	Illegal gold mining	Sifontes	8000	Yes	5	5	46	11	2.39451	2.43773	2.58974	5.59745	T/C	A/G	C/T
72	18	Male	High school	Others	Others	4500	No	-0.1	-0.1	-0.1	13	1.11758	1.06996	1.19451	5.01599	T/C	A/G	C/T
73	19	Male	High school	Others	Others	3900	No	-0.1	-0.1	-0.1	10	1.37711	1.71795	1.88187	2.76142	T/C	A/A	C/C
74	19	Female	High school	Illegal gold mining	Sifontes	3100	Yes	1	1	50	11	1.72234	1.44066	1.62088	5.71237	T/C	A/A	C/C
75	23	Male	High school	Illegal gold mining	Sifontes	4300	Yes	36	2	50	11	1.92381	1.77527	1.86264	5.83078	C/C	G/G	C/T
76	52	Male	High school	Others	Others	5200	Yes	11	10	52	10	1.77418	1.94707	1.8033	4.12755	T/C	G/G	C/T
77	27	Male	High school	Farmer	Sucre	4000	Yes	11	0	78	5	1.03718	0.990659	1.09597	3.47802	T/C	A/G	C/T
78	18	Male	Primary school	Illegal gold mining	Sifontes	4000	No	-0.1	-0.1	-0.1	12	1.33095	1.32253	1.27289	5.10948	T/T	A/A	C/C
79	51	Female	Primary school	Illegal gold mining	Sucre	4700	Yes	3	2	56	12	1.30879	1.18443	1.33571	0.98414	T/C	G/G	C/T
80	26	Female	High school	Homemaker	Angostura del Orinoco	2300	No	-0.1	-0.1	-0.1	9	2.09945	2.09853	2.05824	4.21317	T/C	A/G	C/T
81	32	Male	High school	Illegal gold mining	Others	2200	Yes	20	2	57	9	1.18755	1.40751	1.40256	5.03992	T/T	A/G	C/T
82	26	Female	High school	Homemaker	Angostura del Orinoco	6500	Yes	1	0	79	8	2.20055	2.48132	2.69634	4.58871	T/T	G/G	C/T
83	60	Male	Primary school	Farmer	Others	380	Yes	3	1	207	9	1.98425	2.10403	2.24615	5.46962	T/T	A/G	C/T
84	18	Male	Primary school	Illegal gold mining	Others	3500	Yes	14	1	297	11	0.947619	0.884799	0.946154	2.84099	T/T	G/G	C/T
85	48	Male	High school	Illegal gold mining	Angostura del Orinoco	2900	Yes	3	0	633	10	2.94963	3.07674	3.03462	5.88602	T/C	A/G	C/T
86	22	Male	Primary school	Farmer	Angostura del Orinoco	3800	No	-0.1	-0.1	-0.1	9	2.22106	1.96703	2.1044	1.74005	T/C	A/G	C/T
87	22	Male	High school	Illegal gold mining	Sifontes	4300	Yes	9	2	88	5	5.0337	4.99396	4.86099	4.92285	T/C	A/G	C/T
88	28	Female	High school	Others	Angostura del Orinoco	6500	Yes	2	1	269	12	1.38938	1.21026	1.16264	1.19543	T/T	A/A	C/C
89	16	Male	Primary school	Illegal gold mining	Sucre	6300	Yes	1	0	109	11	2.22234	1.35403	1.31996	4.34167	T/C	A/G	C/T
90	41	Male	High school	Others	Sifontes	3900	Yes	6	6	60	11	2.99835	3.16941	3.21465	3.49301	T/C	A/G	C/T
91	49	Female	High school	Homemaker	Sifontes	6900	Yes	9	5	152	10	1.69048	1.61081	1.75971	3.40685	T/C	A/G	C/C
92	19	Male	High school	Others	Angostura del Orinoco	3900	No	-0.1	-0.1	-0.1	8	3.32692	3.44121	3.80641	2.45175	T/C	A/G	C/T
93	63	Male	Primary school	Farmer	Others	4300	Yes	15	0	609	5	3.16813	8.7141	9.01071	5.85874	C/C	A/A	C/T
94	29	Female	Primary school	Homemaker	Sifontes	2700	Yes	20	0	113	8	1.68516	1.82161	1.77308	4.6	T/C	G/G	C/T
95	21	Male	High school	Others	Angostura del Orinoco	3600	No	-0.1	-0.1	-0.1	9	2.23059	2.38407	2.39267	3.8629	T/C	A/G	C/T
96	32	Male	High school	Others	Angostura del Orinoco	4300	No	-0.1	-0.1	-0.1	10	2.03187	2.08516	2.2728	5.54597	T/C	A/G	C/C
97	46	Female	High school	Others	Sifontes	3600	No	-0.1	-0.1	-0.1	7	1.5456	1.5174	1.50934	1.41431	T/C	A/A	C/C
98	38	Female	College/University	Others	Angostura del Orinoco	4700	Yes	2	0	115	6	1.3826	1.76722	1.97766	5.94234	T/C	A/G	C/T
99	20	Female	High school	Illegal gold mining	Sucre	7900	No	-0.1	-0.1	-0.1	12	1.22839	1.11813	1.09908	1.95827	T/T	A/G	C/T
100	21	Male	High school	Illegal gold mining	Sifontes	2100	Yes	20	4	63	4	3.18736	3.07088	3.09707	2.60054	T/C	A/G	C/T
101	28	Male	Primary school	Farmer	Sucre	6200	Yes	8	1	94	6	1.57656	1.59396	1.49176	4.94798	T/C	G/G	C/T
102	47	Female	High school	Homemaker	Others	5100	Yes	4	4	33	9	1.77253	1.75	1.77308	4.14637	T/T	A/G	C/T
103	22	Male	High school	Farmer	Sucre	6100	Yes	15	13	37	10	1.28681	1.13498	1.24982	4.25901	T/T	A/G	C/T
104	61	Male	College/University	Others	Sucre	5900	Yes	2	2	37	2	0.967399	1.02747	0.998901	4.74718	T/T	G/G	C/T
105	32	Female	High school	Homemaker	Others	8200	Yes	6	6	37	12	1.67949	1.46209	1.73095	4.30927	T/T	A/G	C/T
106	14	Female	High school	Illegal gold mining	Sifontes	4100	Yes	5	5	37	10	1.45769	1.73993	1.78297	4.9711	T/T	A/G	C/T
107	18	Female	Primary school	Others	Others	8200	Yes	1	1	129	8	2.02784	2.3141	2.5641	5.80625	T/T	G/G	C/T
108	22	Male	High school	Illegal gold mining	Sucre	8400	Yes	16	0	119	12	1.68864	1.57747	1.75952	5.49503	T/C	A/G	C/T
109	46	Male	Primary school	Illegal gold mining	Sifontes	3200	Yes	1	1	38	10	2.4652	2.40366	2.32106	4.41512	T/C	A/G	C/T
110	26	Female	College/University	Others	Others	6500	Yes	11	0	119	11	1.87399	1.74103	1.86465	5.43931	T/C	A/A	C/C
111	22	Female	High school	Illegal gold mining	Sifontes	3100	Yes	2	2	81	7	3.18114	3.68974	2.83791	5.36962	T/T	A/G	C/T
112	12	Male	Primary school	Homemaker	Sifontes	6800	Yes	3	2	81	6	1.07546	1.01758	1.15403	4.26841	T/C	A/G	C/T
113	26	Female	High school	Illegal gold mining	Sucre	5400	Yes	2	1	81	8	1.49524	1.7011	1.78846	5.28266	T/C	A/G	C/T
114	53	Male	High school	Illegal gold mining	Others	9200	No	-0.1	-0.1	-0.1	10	2.30769	2.20733	2.38443	5.20228	T/C	A/A	C/T
115	31	Male	High school	Illegal gold mining	Sucre	2500	Yes	1	0	137	9	1.9467	2.40256	2.38974	3.8043	T/T	A/G	C/T
116	43	Female	None	Illegal gold mining	Sucre	1500	Yes	15	3	59	12	2.14121	2.07985	2.01813	5.67272	T/C	A/G	C/T
117	19	Female	High school	Illegal gold mining	Sucre	5300	Yes	9	5	89	11	2.08223	2.07216	2.07106	1.59556	T/C	A/A	C/C
118	27	Male	Primary school	Illegal gold mining	Sucre	8000	Yes	2	0	140	12	1.95	2.00751	1.90824	1.53011	T/C	A/G	C/T
119	18	Male	Primary school	Illegal gold mining	Sucre	6300	Yes	2	1	120	10	1.95018	1.85824	2.06374	2.43569	T/C	A/A	C/C
120	21	Female	High school	Others	Sifontes	6600	No	-0.1	-0.1	-0.1	9	1.72949	1.23205	1.24762	2.29933	T/C	A/A	C/T
121	13	Male	Primary school	Others	Angostura del Orinoco	8800	Yes	2	1	122	8	1.84908	1.78663	1.88278	4.73387	T/C	A/A	C/T
122	30	Female	College/University	Homemaker	Sifontes	4200	Yes	4	1	399	3	7.24808	5.14423	5.73168	1.48965	T/C	A/G	C/T
123	48	Male	High school	Illegal gold mining	Sucre	7000	Yes	20	5	95	7	2.0044	1.95641	2.16905	4.87849	T/C	A/G	C/T
124	57	Male	High school	Illegal gold mining	Sucre	6900	Yes	12	3	95	10	1.50952	1.32857	1.42949	6.10538	T/C	A/A	C/C
125	44	Female	High school	Homemaker	Sucre	4700	Yes	8	6	96	9	2.02967	2.45531	2.42234	5.77728	T/T	A/G	C/T
126	30	Male	High school	Illegal gold mining	Sucre	3500	Yes	8	3	158	3	4.23828	2.65934	2.67729	6.00874	T/T	A/G	C/T
127	17	Female	High school	Illegal gold mining	Sifontes	3500	Yes	11	11	36	5	1.45989	1.9261	2.5728	2.68401	T/C	A/G	C/T
128	33	Female	Primary school	Illegal gold mining	Sucre	5100	Yes	61	4	133	11	1.57637	1.4533	1.62564	5.83427	T/T	A/G	C/T
129	32	Male	College/University	Others	Angostura del Orinoco	4700	No	-0.1	-0.1	-0.1	9	3.51126	3.39927	3.60751	3.99624	T/C	A/G	C/T
130	44	Male	Primary school	Others	Angostura del Orinoco	3100	No	-0.1	-0.1	-0.1	6	1.25549	1.29084	1.26374	1.4164	T/C	A/A	C/T
131	34	Female	College/University	Others	Sucre	4100	Yes	1	1	164	5	1.54304	1.57234	1.69808	5.0248	T/C	A/G	C/T
132	16	Male	High school	Illegal gold mining	Sifontes	3600	Yes	1	1	194	6	2.30531	2.12115	2.51245	4.72648	T/C	A/G	C/C
133	26	Male	College/University	Illegal gold mining	Sifontes	2500	Yes	7	7	102	6	0.99533	1.23278	1.28874	4.12056	T/C	A/A	C/C
134	19	Female	High school	Homemaker	Sifontes	8400	Yes	10	10	166	12	1.81703	1.61832	1.58755	5.65786	C/C	A/G	C/T
135	52	Female	High school	Illegal gold mining	Sifontes	3200	No	-0.1	-0.1	-0.1	7	1.51786	1.68535	1.88535	5.70309	T/T	A/G	C/T
136	29	Male	High school	Illegal gold mining	Sifontes	8900	Yes	10	0	158	11	1.09817	0.999634	1.07253	1.97728	T/C	A/G	C/T
137	38	Female	Primary school	Others	Angostura del Orinoco	3200	Yes	21	4	15	5	2.08956	2.00934	1.90092	3.91788	T/T	A/G	C/T
138	43	Female	College/University	Others	Angostura del Orinoco	2100	Yes	4	1	45	3	5.70568	4.14634	5.24368	3.20229	T/T	G/G	C/T
139	56	Male	High school	Farmer	Angostura del Orinoco	5300	Yes	10	2	109	2	4.56685	5.7044	5.58938	3.11223	T/T	A/G	C/T
140	42	Male	High school	Others	Others	5300	Yes	2	1	384	8	2.00788	1.82271	2.07308	5.1461	T/C	A/A	C/C
141	18	Male	High school	Illegal gold mining	Others	4300	No	-0.1	-0.1	-0.1	6	1.14084	1.27454	1.39982	4.71089	T/C	G/G	C/T
142	52	Female	Primary school	Illegal gold mining	Sucre	3200	Yes	12	2	416	5	1.71813	1.72143	1.81236	4.64617	T/C	A/A	C/T
143	27	Female	College/University	Illegal gold mining	Sucre	5250	Yes	1	1	387	6	1.14423	1.64011	1.90137	3.95323	T/C	A/G	C/T
144	50	Male	Primary school	Farmer	Angostura del Orinoco	4800	No	-0.1	-0.1	-0.1	5	1.40348	1.6	1.6793	3.02675	T/C	A/G	C/T
145	28	Male	Primary school	Others	Angostura del Orinoco	4700	No	-0.1	-0.1	-0.1	8	1.10623	1.19432	1.18846	2.8453	T/T	G/G	C/T
146	27	Male	High school	Illegal gold mining	Sifontes	4700	Yes	10	9	56	9	2.31401	2.37656	2.47949	3.01586	T/C	A/G	C/T
147	32	Female	College/University	Illegal gold mining	Sifontes	4900	Yes	6	4	56	11	1.75403	1.70714	1.71868	2.83293	T/C	G/G	C/T
148	23	Male	High school	Illegal gold mining	Others	3900	No	-0.1	-0.1	-0.1	6	1.02289	1.71538	1.97179	4.06492	T/C	A/A	C/T
149	17	Male	High school	Illegal gold mining	Sifontes	5700	Yes	5	5	87	10	2.10403	2.47949	2.79377	3.64758	T/C	A/A	C/C
150	24	Male	High school	Illegal gold mining	Sifontes	6200	Yes	13	1	118	6	1.22601	1.28059	1.34212	5.04315	T/C	A/A	C/C
151	20	Male	Primary school	Illegal gold mining	Sifontes	7500	Yes	15	8	89	5	5.10256	5.1848	4.98315	4.04946	T/T	A/A	C/C
152	50	Female	College/University	Others	Sucre	5300	Yes	5	2	119	9	2.41593	2.49029	2.4348	4.33427	T/C	A/G	C/T
153	39	Male	Primary school	Illegal gold mining	Sifontes	6500	Yes	5	5	90	5	1.30879	1.24396	1.40788	5.91694	T/C	A/A	C/T
154	28	Female	High school	Homemaker	Sucre	4300	No	-0.1	-0.1	-0.1	7	1.66429	1.91538	2.08919	5.30786	T/C	G/G	C/T
155	22	Male	High school	Illegal gold mining	Sifontes	7200	Yes	7	1	124	7	0.80641	0.820513	1.09432	4.30699	T/T	A/A	C/C
156	37	Male	High school	Illegal gold mining	Sucre	6700	Yes	3	2	186	6	0.988462	0.950183	1.03297	5.22823	T/C	A/G	C/T
157	43	Female	High school	Illegal gold mining	Sifontes	2900	Yes	2	1	94	8	2.16905	2.3956	2.26117	3.51962	T/C	A/G	C/T
158	27	Female	High school	Homemaker	Angostura del Orinoco	8300	No	-0.1	-0.1	-0.1	10	2.07912	2.17985	1.96923	2.60524	T/C	G/G	C/T
159	34	Female	High school	Illegal gold mining	Sifontes	5400	Yes	20	10	367	7	1.08022	1.17436	1.38269	4.91129	T/T	G/G	C/T
160	43	Male	College/University	Others	Angostura del Orinoco	3500	Yes	1	1	155	7	1.1467	1.07308	1.7033	4.27876	T/C	A/G	C/T
161	17	Female	Primary school	Illegal gold mining	Sucre	5700	Yes	10	10	63	8	1.91456	3.35	2.46099	4.15094	T/C	A/A	C/T
162	69	Female	Primary school	Homemaker	Angostura del Orinoco	6400	Yes	2	1	64	10	2.13004	2.24121	2.13571	4.53938	T/C	A/G	C/T
163	19	Female	High school	Illegal gold mining	Sifontes	6100	Yes	20	2	64	4	2.71026	2.68516	2.44853	5.07702	T/C	A/A	C/T
164	47	Female	High school	Illegal gold mining	Sifontes	4700	Yes	10	0	764	4	2.41758	2.45092	2.39396	5.6121	T/C	A/G	C/T
165	22	Male	High school	Illegal gold mining	Sifontes	5800	Yes	5	0	34	3	1.21209	1.37198	1.59505	3.05887	T/C	A/G	C/T
166	22	Female	Primary school	Illegal gold mining	Sucre	4200	Yes	2	1	95	8	1.47747	1.75897	1.8707	6.28669	T/C	G/G	C/T
167	50	Male	Primary school	Illegal gold mining	Sifontes	7100	Yes	20	1	368	3	7.49634	3.11456	3.69011	5.91142	T/T	A/A	C/C
168	46	Male	Primary school	Illegal gold mining	Sifontes	6500	Yes	3	1	96	6	1.82619	1.89203	1.83278	2.67352	T/C	A/G	C/T
169	47	Male	Primary school	Illegal gold mining	Sucre	7000	Yes	40	10	127	4	4.41355	3.68791	4.06429	6.08441	T/T	A/A	C/C
170	62	Male	Primary school	Illegal gold mining	Others	8700	Yes	2	2	66	3	2.225	7.22473	8.21978	1.69382	T/T	G/G	C/T
171	25	Male	High school	Others	Sucre	6700	No	-0.1	-0.1	-0.1	10	2.16392	2.38516	2.46777	4.2422	T/C	A/G	C/T
172	33	Male	Primary school	Illegal gold mining	Sifontes	3000	Yes	45	4	66	5	2.02198	1.93095	1.89505	5.02836	T/T	G/G	C/T
173	32	Male	High school	Illegal gold mining	Sifontes	3700	Yes	40	8	69	6	1.03645	1.187	0.952381	1.97339	T/C	A/G	C/T
174	18	Female	High school	Homemaker	Sifontes	3200	Yes	3	3	69	3	4.10861	3.25568	3.98599	3.42231	T/T	A/G	C/T
175	18	Male	Primary school	Illegal gold mining	Angostura del Orinoco	4100	Yes	2	2	69	4	6.71456	2.94066	3.7804	5.81358	T/T	A/G	C/T
176	42	Female	High school	Others	Angostura del Orinoco	5600	Yes	1	1	100	4	1.10201	1.00165	1.12033	3.99731	T/T	A/G	C/T
177	33	Male	College/University	Illegal gold mining	Sifontes	5600	Yes	12	0	1104	5	1.07509	1.13681	1.30769	4.48165	T/C	A/G	C/C
178	16	Female	Primary school	Homemaker	Sifontes	3500	Yes	8	1	194	5	1.10073	1.15714	1.23819	4.35645	T/C	A/A	C/T
179	28	Male	College/University	Illegal gold mining	Sifontes	4500	Yes	72	8	71	2	3.70714	4.91996	4.39377	5.69879	T/T	A/G	C/T
180	27	Male	Primary school	Illegal gold mining	Sifontes	4300	Yes	6	6	42	3	1.06667	1.29597	1.94725	2.21183	T/C	G/G	C/T
181	54	Male	Primary school	Illegal gold mining	Sucre	5200	Yes	12	1	43	6	1.70147	1.88077	2.26868	3.96116	T/T	A/G	C/T
182	27	Male	College/University	Illegal gold mining	Sifontes	5500	Yes	18	7	73	3	4.47216	4.03498	4.51374	5.40995	T/C	A/G	C/T
183	52	Male	High school	Illegal gold mining	Sucre	3900	Yes	1	0	193	7	0.83315	1.10623	1.25495	3.78508	T/T	G/G	C/T
184	53	Female	Primary school	Illegal gold mining	Sucre	4900	Yes	2	2	73	4	1.72143	1.69505	1.62949	1.71707	T/C	A/G	C/T
185	19	Female	Primary school	Others	Sifontes	3200	No	-0.1	-0.1	-0.1	8	1.13791	1.66081	1.63516	3.67675	T/C	A/G	C/T
186	16	Male	Primary school	Illegal gold mining	Sifontes	4250	Yes	3	3	76	9	1.67839	1.92253	2.02509	5.6582	T/C	A/G	C/T
187	34	Male	High school	Illegal gold mining	Sifontes	3600	Yes	25	10	46	7	0.647436	0.827289	1.05275	4.00054	T/T	A/A	C/C
188	80	Male	Primary school	Farmer	Angostura del Orinoco	2800	Yes	1	0	190	4	1.06685	1.01245	1.04652	2.55927	T/C	A/G	C/T
189	34	Male	High school	Illegal gold mining	Sifontes	3450	Yes	7	7	76	5	1.05549	1.86923	1.59066	4.49167	T/T	G/G	C/T
190	55	Male	Primary school	Farmer	Angostura del Orinoco	2800	Yes	2	0	191	5	2.28205	2.20366	2.0815	6.01962	T/T	A/G	C/T
191	27	Female	High school	Homemaker	Angostura del Orinoco	2800	Yes	2	1	48	4	1.12564	1.01264	1.06941	5.37419	T/C	A/G	C/T
192	29	Female	High school	Illegal gold mining	Angostura del Orinoco	4100	Yes	20	7	109	6	1.94341	1.90165	1.97253	5.57863	T/C	G/G	C/T
193	63	Male	College/University	Others	Angostura del Orinoco	2400	Yes	2	2	49	1	2.08407	2.08828	2.01612	5.03925	T/C	A/A	C/T
194	13	Female	Primary school	Others	Angostura del Orinoco	6400	No	-0.1	-0.1	-0.1	9	2.36447	2.53901	2.45348	4.95054	T/C	A/A	C/T
195	19	Male	Primary school	Illegal gold mining	Sifontes	9500	Yes	10	10	80	7	0.778571	0.911355	0.923077	4.60699	T/T	A/G	C/T
196	18	Female	High school	Illegal gold mining	Angostura del Orinoco	3600	Yes	4	4	353	4	1.50678	1.6793	1.45348	5.70914	T/C	A/G	C/C
197	39	Male	High school	Illegal gold mining	Angostura del Orinoco	5650	Yes	30	6	80	3	5.33984	3.73819	4.15247	1.81452	T/C	A/G	C/C
198	40	Male	High school	Others	Angostura del Orinoco	6900	Yes	3	1	114	4	2.39176	2.05568	2.14872	4.70699	T/C	A/G	C/T
199	36	Male	College/University	Others	Angostura del Orinoco	5100	Yes	2	1	114	5	2.02106	1.9337	1.94853	4.01425	T/T	A/A	C/C
200	17	Female	High school	Others	Sifontes	6200	Yes	4	1	84	4	1.69084	1.35714	1.43077	5.00685	T/C	G/G	C/T
201	24	Male	High school	Others	Sifontes	5200	Yes	1	1	207	5	2.0326	1.90659	2.12015	5.2371	T/T	A/G	C/T
202	36	Male	High school	Illegal gold mining	Sucre	2500	No	-0.1	-0.1	-0.1	6	1.87253	3.13132	3.12912	3.48737	T/T	A/A	C/C
203	54	Male	Primary school	Others	Sifontes	4300	No	-0.1	-0.1	-0.1	5	2.10055	1.94652	1.94423	4.0547	T/C	A/G	C/T
204	18	Female	Primary school	Homemaker	Sucre	8800	Yes	11	0	634	8	1.26795	1.33205	1.29432	1.73858	T/C	A/G	C/T
205	19	Male	Primary school	Others	Angostura del Orinoco	4500	Yes	2	1	86	5	1.27179	1.54432	1.5859	1.70181	T/C	A/A	C/C
206	12	Female	Primary school	Others	Angostura del Orinoco	2300	No	-0.1	-0.1	-0.1	3	0.699817	0.981319	0.852747	3.01452	T/C	G/G	C/T
207	18	Male	High school	Illegal gold mining	Sifontes	4200	Yes	1	1	57	4	2.09341	1.88004	1.87894	4.87527	T/T	A/G	C/T
208	36	Female	High school	Others	Sucre	4600	Yes	9	9	118	3	0.936264	1.04286	1.28764	3.96075	T/C	G/G	C/T
209	19	Male	College/University	Others	Angostura del Orinoco	6700	Yes	1	1	60	3	1.24982	1.52766	2.20357	1.21573	T/T	A/G	C/T
210	52	Female	Primary school	Others	Angostura del Orinoco	9500	Yes	1	1	60	5	1.53278	1.60696	1.43022	4.2	T/C	A/G	C/T
